# Supplementary material for: Correlation of Airway POCUS Measures with Screening and Severity Evaluation Tools in Obstructive Sleep Apnea: An Exploratory Study
Source: J Clin Med. 2025 Jul 9;14(14):4858. doi: 10.3390/jcm14144858 (PMC12294979; doi:10.3390/jcm14144858)
Supplement: Supplementary file 1 [file jcm-14-04858-s001.zip]

Archive with 1 entries (1 files):
- jcm-3677877-supplementary.pdf
